# Supplementary material for: Control efficacy of Bidens pilosa L. extract against immature stages of Musca domestica L. (Diptera: Muscidae): laboratory and semi-field evaluations
Source: PeerJ. 2026 Jul 17;14:e21544. doi: 10.7717/peerj.21544 (PMC13383962; doi:10.7717/peerj.21544)
Supplement: Supplemental Information 1 [file peerj-14-21544-s001.xlsx]

## Sheet: Eggs dropped 
Start test 28/08/66		2023-08-29						2023-08-30						2023-08-31						mortality	2023-09-03										surviral larvae							4-5/9/2023								2023-09-08
TM	TM Stat	24 hr	Sum	mean	SD	%		48 hr	Sum	mean	SD	%		Rearing more (start)	Sum	mean	SD	%		3th stage	Sum	mean	SD	%	Age of larvae						3th stage	Sum	mean	SD	%			pupa rate	Sum	mean	SD	%		Age of pupa		Hatch rate	Sum	mean	SD
H Spanish needle 1	1	0	0	0	0	0		0	0	0	0	0		0	0	0	0	0		0	0	0	0	#DIV/0!	5-6 days						0	0	0	0	#DIV/0!			0	0	0	0	#DIV/0!		no		0	0	0	0
H Spanish needle 2	1	0						0						0						0											0							0								0
H Spanish needle 3	1	0						0						0						0											0							0								0
H Spanish needle 4	1	0						0						0						0											0							0								0
H Spanish needle 5	1	0						0						0						0											0							0								0
E Spanish needle 1	2	0	0	0	0	0		0	0	0	0	0		0	0	0	0	0		0	0	0	0	#DIV/0!	5-6 days						0	0	0	0	#DIV/0!			0	0	0	0	#DIV/0!		8 days		0	0	0	0
E Spanish needle 2	2	0						0						0						0											0							0								0
E Spanish needle 3	2	0						0						0						0											0							0								0
E Spanish needle 4	2	0						0						0						0											0							0								0
E Spanish needle 5	2	0						0						0						0											0							0								0
A Spanish needle 1	3	3	23	4.6	2.19089	23		3	23	4.6	2.19089	23		3	23	4.6	2.19089	23		2	12	2.4	0.547723	52.1739	5-6 days						1	11	2.2	1.64317	47.8261			1	11	2.2	1.64317	100		7-8 days		1	11	2.2	1.64317
A Spanish needle 2	3	7						7						7						3											4							4								4
A Spanish needle 3	3	3						3						3						2											1							1								1
A Spanish needle 4	3	7						7						7						3											4							4								4
A Spanish needle 5	3	3						3						3						2											1							1								1
E Spanish needle 1	4	5	15	3	2.73861	15		5	15	3	2.73861	15		5	15	3	2.73861	15		4	12	2.4	2.19089	80	5-6 days						1	3	0.6	0.547723	20			1	3	0.6	0.547723	100		7-8 days		1	3	0.6	0.547723
E Spanish needle 2	4	0						0						0						0											0							0								0
E Spanish needle 3	4	5						5						5						4											1							1								1
E Spanish needle 4	4	0						0						0						0											0							0								0
E Spanish needle 5	4	5						5						5						4											1							1								1
D Spanish needle 1	5	12	58	11.6	0.547723	58		12	58	11.6	0.547723	58		12	58	11.6	0.547723	58		3	11	2.2	1.09545	18.9655	5-6 days						9	47	9.4	0.547723	81.0345			9	47	9.4	0.547723	100		6-8 days		7	37	7.4	0.547723
D Spanish needle 2	5	11						11						11						1											10							10								8
D Spanish needle 3	5	12						12						12						3											9							9								7
D Spanish needle 4	5	11						11						11						1											10							10								8
D Spanish needle 5	5	12						12						12						3											9							9								7
Control (4% acetone) 1	6	16	80	16	1.22474	80		17	86	17.2	0.447214	86		17	86	17.2	0.447214	86		1	3	0.6	0.894427	3.48837	5-6 days						16	83	16.6	1.14018	96.5116			16	82	16.4	1.14018	98.7952		6-8 days		14	71	14.2	0.447214
Control (4% acetone) 2	6	14						17						17						0											17							17								15
Control (4% acetone) 3	6	16						17						17						2											15							15								14
Control (4% acetone) 4	6	17						17						17						0											17							16								14
Control (4% acetone) 5	6	17						18						18						0											18							18								14
Control (distilled water) 1	7	17	86	17.2	0.447214	86		17	87	17.4	0.547723	87		17	87	17.4	0.547723	87		0	2	0.4	0.894427	2.29885	5-6 days						17	85	17	0.707107	97.7011			17	85	17	0.707107	100		6-8 days		14	76	15.2	1.09545
Control (distilled water) 2	7	17						18						18						2											16							16								16
Control (distilled water) 3	7	18						18						18						0											18							18								14
Control (distilled water) 4	7	17						17						17						0											17							17								16
Control (distilled water) 5	7	17						17						17						0											17							17								16
[truncated: 10 more columns]

## Sheet: Feeding larvae 
TM	TM Stat	24 hr	Sum	mean	SD	%		48 hr	Sum	mean	SD	%		72 hr	Sum	mean	SD	%		%DT-%DC	100-%DC	Both/=	อัตราการตายที่แท้จริง			suvival from test	Sum	mean	SD	%		Dead befour pupa rate	Sum	mean	SD	%		pupa rate	Sum	mean	SD	%	Age of pupa		Hatching rate	Sum	mean	SD	%
H Spanish needle 1	1	10	50	10	0	100		10	50	10	0	100		10	50	10	0	100		96	96	1	100			0	0	0	0	0		0	0	0	0	#DIV/0!		0	0	0	0	#DIV/0!	5-6 days		0	0	0	0	#DIV/0!
H Spanish needle 2	1	10						10						10												0						0						0							0
H Spanish needle 3	1	10						10						10												0						0						0							0
H Spanish needle 4	1	10						10						10												0						0						0							0
H Spanish needle 5	1	10						10						10												0						0						0							0
E Spanish needle 1	2	9	41	8.2	1.30384	82		10	50	10	0	100		10	50	10	0	100		96	96	1	100			0	0	0	0	0		0	0	0	0	#DIV/0!		0	0	0	0	#DIV/0!	5-6 days		0	0	0	0	#DIV/0!
E Spanish needle 2	2	8						10						10												0						0						0							0
E Spanish needle 3	2	6						10						10												0						0						0							0
E Spanish needle 4	2	9						10						10												0						0						0							0
E Spanish needle 5	2	9						10						10												0						0						0							0
A Spanish needle 1	3	7	38	7.6	0.547723	76		8	39	7.8	0.447214	78		9	42	8.4	0.894427	84		80	96	0.833333	83.3333			1	8	1.6	0.894427	16		0	2	0.4	0.894427	25		1	6	1.2	0.447214	75	5-6 days		0	2	0.4	0.547723	33.3333
A Spanish needle 2	3	8						8						8												2						0						2							1
A Spanish needle 3	3	7						7						7												3						2						1							1
A Spanish needle 4	3	8						8						9												1						0						1							0
A Spanish needle 5	3	8						8						9												1						0						1							0
E Spanish needle 1	4	7	42	8.4	2.30217	84		8	43	8.6	2.19089	86		8	44	8.8	1.78885	88		84	96	0.875	87.5			2	6	1.2	1.78885	12		0	0	0	0	0		2	6	1.2	1.78885	100	7-8 days		2	4	0.8	1.09545	66.6667
E Spanish needle 2	4	5						5						6												4						0						4							2
E Spanish needle 3	4	10						10						10												0						0						0							0
E Spanish needle 4	4	10						10						10												0						0						0							0
E Spanish needle 5	4	10						10						10												0						0						0							0
D Spanish needle 1	5	0	3	0.6	0.547723	6		0	3	0.6	0.547723	6		2	36	7.2	3.03315	72		68	96	0.708333	70.8333			8	14	2.8	3.03315	28		6	6	1.2	2.68328	42.8571		2	8	1.6	0.894427	57.1429	6-7 days		1	6	1.2	0.447214	75
D Spanish needle 2	5	0						0						7												3						0						3							2
D Spanish needle 3	5	1						1						9												1						0						1							1
D Spanish needle 4	5	1						1						9												1						0						1							1
D Spanish needle 5	5	1						1						9												1						0						1							1
Control (4% acetone) 1	6	0	0	0	0	0		0	0	0	0	0		1	2	0.4	0.547723	4		0	96	0	0			9	48	9.6	0.547723	96		0	0	0	0	0		9	48	9.6	0.547723	100	5-6 days		9	45	9	0.707107	93.75
Control (4% acetone) 2	6	0						0						0												10						0						10							9
Control (4% acetone) 3	6	0						0						1												9						0						9							9
Control (4% acetone) 4	6	0						0						0												10						0						10							8
Control (4% acetone) 5	6	0						0						0												10						0						10							10
Control (distilled water) 1	7	0	0	0	0	0		0	0	0	0	0		0	2	0.4	0.547723	4		0	96	0	0			10	48	9.6	0.547723	96		0	0	0	0	0		10	48	9.6	0.547723	100	5-6 days		9	48	9.6	0.547723	100
Control (distilled water) 2	7	0						0						0												10						0						10							10
Control (distilled water) 3	7	0						0						1												9						0						9							9
Control (distilled water) 4	7	0						0						0												10						0						10							10
Control (distilled water) 5	7	0						0						1												9						0						9							10

## Sheet: Dipping larvae
TM		24 hr	Sum	mean	SD	%		48 hr	Sum	mean	SD	%		72 hr	Sum	mean	SD	%		%DT-%DC	100-%DC	Both/=	corrected mortality			suvival from test	Sum	mean	SD	%		Dead befour pupa rate	Sum	mean	SD	%		pupa rate	Sum	mean	SD	%	Age of pupa		Hatching rate	Sum	mean	SD	%
H Spanish needle 1		2	10	2	1.22474	20		2	12	2.4	0.894427	24		2	12	2.4	0.894427	24		22	98	0.22449	22.449			8	38	7.6	0.894427	76		0	1	0.2	0.447214	2.63158		8	37	7.4	0.547723	97.3684	5-6 days		6	32	6.4	0.894427	86.4865
H Spanish needle 2		3						3						3												7						0						7							6
H Spanish needle 3		0						1						1												9						1						8							8
H Spanish needle 4		2						3						3												7						0						7							6
H Spanish needle 5		3						3						3												7						0						7							6
ET Spanish needle 1		3	14	2.8	0.447214	28		3	14	2.8	0.447214	28		3	19	3.8	0.447214	38		36	98	0.367347	36.7347			7	31	6.2	0.447214	62		0	0	0	0	0		7	31	6.2	0.447214	100	5-6 days		4	28	5.6	0.894427	90.3226
ET Spanish needle 2		3						3						4												6						0						6							6
ET Spanish needle 3		2						2						4												6						0						6							6
ET Spanish needle 4		3						3						4												6						0						6							6
ET Spanish needle 5		3						3						4												6						0						6							6
A Spanish needle 1		1	15	3	1.41421	30		2	20	4	1.41421	40		6	35	7	1.41421	70		68	98	0.693878	69.3878			4	15	3	1.41421	30		0	0	0	0	0		4	15	3	1.41421	100	5-6 days		3	14	2.8	1.30384	93.3333
A Spanish needle 2		4						5						8												2						0						2							2
A Spanish needle 3		2						3						5												5						0						5							5
A Spanish needle 4		4						5						8												2						0						2							2
A Spanish needle 5		4						5						8												2						0						2							2
E Spanish needle 1		2	15	3	1.41421	30		5	23	4.6	0.894427	46		8	36	7.2	1.30384	72		70	98	0.714286	71.4286			2	14	2.8	1.30384	28		0	0	0	0	0		2	14	2.8	1.30384	100	7-8 days		2	9	1.8	1.09545	64.2857
E Spanish needle 2		1						3						7												3						0						3							3
E Spanish needle 3		4						5						5												5						0						5							0
E Spanish needle 4		4						5						8												2						0						2							2
E Spanish needle 5		4						5						8												2						0						2							2
D Spanish needle 1		0	0	0	0	0		0	0	0	0	0		0	6	1.2	1.09545	12		10	98	0.102041	10.2041			10	44	8.8	1.09545	88		0	0	0	0	0		10	44	8.8	1.09545	100	6-7 days		6	33	6.6	1.34164	75
D Spanish needle 2		0						0						2												8						0						8							6
D Spanish needle 3		0						0						0												10						0						10							9
D Spanish needle 4		0						0						2												8						0						8							6
D Spanish needle 5		0						0						2												8						0						8							6
Control (4% acetone) 1		0	0	0	0	0		1	1	0.2	0.447214	2		1	1	0.2	0.447214	2		0	98	0	0			9	49	9.8	0.447214	98		0	0	0	0	0		9	47	9.4	0.547723	95.9184	5-6 days		9	45	9	1.22474	95.7447
Control (4% acetone) 2		0						0						0												10						0						10							7
Control (4% acetone) 3		0						0						0												10						0						10							9
Control (4% acetone) 4		0						0						0												10						0						9							10
Control (4% acetone) 5		0						0						0												10						0						9							10
Control (distilled water) 1		0	0	0	0	0		0	1	0.2	0.447214	2		0	1	0.2	0.447214	2		0	98	0	0			10	49	9.8	0.447214	98		0	0	0	0	0		9	48	9.6	0.547723	97.9592	5-6 days		9	46	9.2	0.83666	95.8333
Control (distilled water) 2		0						0						0												10						0						10							8
Control (distilled water) 3		0						1						1												9						0						9							9
Control (distilled water) 4		0						0						0												10						0						10							10
Control (distilled water) 5		0						0						0												10						0						10							10
